# Supplementary material for: Analysis of Chemical Composition and Biological Activities of Essential Oils from Different Parts of Alpinia uraiensis Hayata
Source: Molecules. 2025 Mar 28;30(7):1515. doi: 10.3390/molecules30071515 (PMC11990677; doi:10.3390/molecules30071515)
Supplement: Supplementary file 1 [file molecules-30-01515-s001.zip]

Archive with 2 entries (2 files):
- Supplementary Materials_Table S1.xlsx
- Supplementary Materials_Table S2.pdf
