# Supplementary material for: Analysis of Chemical Composition and Biological Activities of Essential Oils from Different Parts of Alpinia uraiensis Hayata
Source: Molecules. 2025 Mar 28;30(7):1515. doi: 10.3390/molecules30071515 (PMC11990677; doi:10.3390/molecules30071515)
Supplement: Supplementary file 1 [file molecules-30-01515-s001.zip › Supplementary Materials_Table S1.xlsx]

## Sheet: Table S1
Table S1. Essential oil composition of different parts in Alpinia species from various regions
Compounds	rAI	AI	Taiwan														Brazil													China		Egypt				Germany		India
			A. uraiensis						A. nantoensis			A. officinarum		A. speciosa			A. purpurata			A. speciosa			A. zerumbet							A. galanga		A. speciosa				A. galanga		A. allughas			A. calcarata					A. calcarata (bmp)
			This study						Kumar et al., 2020 [22]			Lin et al., 2016 [16]		Ho, 2010 [28]			Zoghbi et al., 1999 [35]			Zoghbi et al., 1999 [35]			Gomes et al., 2023		Victório et al., 2010 [34]			Mendes et al., 2015 [33]		Tian et al., 2022 [13]		De Pooter et al., 1995 [8]				Arambewela et al., 2007		Prakash et al., 2007 [42]			Kaul et al., 2005					Rout et al., 2005 [18]
			leaf	flower	root	stem	rhizome		Leaf	Rhizome		Rhizome		Seed	Leaf		Leaf	Flower		Leaf	Flower		Leaf		Leaf_Apr	Leaf_Aug		Leaf		Flower		Leaf	Rhizome	Stem		Rhizome		Leaf	Rhizome		Flower	Leaf sheath	Stem	Root		Leaf	Rhizome	Root
Octane	800	-																												0.1
Hexanal	801	-																														0.1	8	-
(Z)-Hex-3-enol	850	-												—	0.1										1.2	-						0.2	-	-
Ethylbenzene	855	-																												trace
Hexanol	863	-																														0.1	-	-
p-Xylene	865	-																												0.1
2-Heptanone	888	-
2-Heptanol	894	901.538	2.34197	0.527694	n.d.	0.460124	0.484952																																							0.1	t	-
Nonane	900	-																												0.1
Heptanal	901	-																			0.1
Santolina triene	906	-
(E,E) 2,4-Hexadienal	907	-
iso-Butyl isobutyrate	908	-
4-Carene	919	-												—	0.2
Tricyclene	921	924.126	0.0232839	n.d.	n.d.	0.0325025	0.0297564					0.05					0.2			4.5																					-	t	0.1	0.3		0.1	0.1	0.2
Artemisia triene	923	-
α-Thujene	924	926.538	0.293514	0.901628	n.d.	1.18275	1.43354					0.32		—	0.1						1.2		2.86		-	4.1		2.1				4.9	1.2	1.5				0.1	0.2		t	-	0.1	0.1		0.1	t	t
α-Pinene	932	934.406	3.1052	1.87262	0.696482	4.90836	5.70724		4.49	4.23		7.29		4.6	5.1		6.9	16.9		2.1	1.9		1.76		-	1.7		1.1		0.2		2.6	1.8	2.2		1.9		5.4	9.7		2.4	2.3	3.5	5.9		6.3	2.3	3.5
α-Fenchene	945	-										0.04
Camphene	946	950.839	1.03273	0.88885	1.23845	0.964733	1.13635		11.41	10.45		0.57		0.2	0.3		5.6	7.3			0.6		0.26							0.1		0.3	1.3	0.2		6.4		0.1	0.5		1.3	2.5	2.7	13.6		3.5	5.5	9
Benzaldehyde	952	-
Thuja-2,4-diene	957	957																																												t	-	t
Verbenene	961	-
Sabinene	969	973.566	n.d.	3.44877	n.d.	1.04171	1.15945					0.17		15.1	9.4					2	14.5		2.2		0.9	7.2		7.1		0.2		10.1	9.8	7.5				tr.	tr.		0.1	-	0.1	0.1
Artemiseol	971	-
β-Pinene	974	979.161	2.27457	7.61986	0.40431	15.0238	17.8705		8.28	9.13		1.43		4.4	1.9		15.3	27.8		3.9			0.87		-	3.8		3		0.4		4.3	0.6	1.5		0.8		25.5	55.3		12.5	7.3	11.2	0.7		29.1	4.1	0.2
cis-m-Mentha-2,8-diene	983	-
Sulcatone	987	-																												0.6
Myrcene	988	990.21	0.830098	1.28662	0.44717	1.17177	1.22347					1.09		1.1	1.2		1.1	0.8		0.8	1.7		0.4		0.4	-		0.5		0.2		1.5	1	1.8		0.1		0.2	0.4		0.7	0.7	1.4	1.5		1.3	0.3	0.1
Dehydro-1,8-cineole	992	991																																												-	-	-
δ-2-Carene	1000	-																							0.5	-
Decane	1000	-																												trace
m-Mentha-1(7),8-diene	1000	-
α-Phellandrene	1002	1007.98	0.2963	2.31371	n.d.	0.864186	1.38451		2.06	2.24		0.28		0.2	0.2		0.4	0.3		0.2	0.5									trace		0.4	0.5	0.7		+		–	–		0.1	t	0.2	0.2		0.1	-	-
iso-Sylvestrene	1007	-
Hexyl acetate	1007	-																0.9
δ-3-Carene	1008	-												—	0.6		0.5																													0.1	-	-
α-Terpinene	1014	1018.07	3.31935	9.54813	n.d.	10.123	8.44293					0.9								3.8	4.9				-	3.3		1.7				4.7	4.1	3.7		+		–	–		-	-	t	t		0.1	-	-
p-Cymene	1020	1025.6	13.5392	0.848155	0.969418	3.80779	5.37971		5.25	3.22		trace						0.5		5.9			34.12		-	4.6		4.9		0.1		5.9	1.9	4.6		6.5		tr.	1.2		0.8	0.6	0.4	t		-	-	0.1
o-Cymene	1022	-
Limonene	1024	1030.27	2.75612	1.12174	2.64581	1.60388	1.66789		2.5	2.43								3.1		25.1			2.8		-	1.8				trace								tr.	tr.		1.3	2.6	3.6	1.5		0.2	0.2	-
β-Phellandrene	1025	-
Sylvestrene	1025	-
1,8-Cineole	1026	1033.43	16.791	8.78486	2.86181	8.46785	8.67392		1.77	1.77		20.91		3.5	5.6		21.8				23.1		25.67		-	23.1		21.4		0.4		14.4	15.9	11.5		6.3		23.3	2.1		12.8	23.2	33.2	15.6		21.9	25.7	15.1
(Z)-β-Ocimene	1032	-										0.08		7.9	trb																	trace	-	0.2				tr.	–		t	-	-	-		-	-	-
2-Heptyl acetate	1038	1038.1	n.d.	0.939434	n.d.	n.d.	0.138595
(E)-β-Ocimene	1044	-																			0.1											trace	-	trace				–	–		1	0.2	0.6	t		-	t	-
Melonal	1051	-																												0.1
γ-Terpinene	1054	1058.89	23.997	19.537	1.09945	22.7746	19.4865					1.02		1.2	8		0.3			17.4	8.8		4.15		4.1	16.1		10		trace		11.1	9.3	8.2				0.2	1		0.2	0.1	0.4	0.9		t	t	0.1
n-Octanol	1063	-																												trace
cis-Sabinene hydrate	1065	-																		0.1	0.5											2.3	1.5	2.6				tr.	–							-	-	-
cis-Linalool oxide	1067	1074																												0.1																-	0.1	0.1
p-Mentha-3,8-diene	1068	-
3-Methylbenzaldehyde	1071	-																												trace
p-2-Mentha-4,8-diene	1078	-																							1.9	-
Camphenilone	1078	1083																																												t	0.1	0.1
Fenchone	1083	1089.76	n.d.	n.d.	1.24696	n.d.	n.d.																															–	–		-	-	-	0.2		-	0.6	0.3
trans-Linalool oxide (furanoid)	1084	-
Terpinolene	1086	1087.92	1.83374	3.3306	0.481545	3.73267	3.039					0.46		—	0.2		3.2	0.7		2	2.3		0.71					1.3				trace	2.1	0.1				0.6	0.2		0.7	0.2	0.5	0.6		0.9	-	-
2-Nonanone	1087	-																																							0.2	-	-	-
p-Cymenene	1089	-										0.1													1.8	-															0.1	0.1	0.1	t		t	-	-
Ethyl 2-(5-methyl-5-vinyltetrahydrofuran-2-carbonate	1090	-
Linalool	1095	1100.32	0.945892	1.97777	n.d.	0.271796	1.30786		1.17			trace		2.1	3.9		3.5	8.4		1.6	2.7		0.62					1.3		0.7		2.9	0.5	2.9				0.6	0.5		0.4	0.5	0.5	0.4		0.3	0.4	0.4
trans-Sabinene hydrate	1098	-																							15.4	-						1.2	1.1	1.3							0.1	-	-	-
Nonanal	1100	-																0.8																												t	-	-
α-Thujone	1101	-
6-Methyl-3,5-heptadiene-2- one	1107	-																												0.1
p-Mentha-1,3,8-triene	1108	-																							9.97	-
p-Mentha-1,5,8-triene	1112	-										0.04
(E)-4,8-Dimethyl-1,3,7-nonatriene	1113	-
α-Fenchol (endo)	1114	-																																							0.1	0.1	0.1	1.3
exo-Fenchol	1118	1120.35	n.d.	n.d.	2.25421	n.d.	n.d.					0.12		0.3	—			0.2																				–	–		0.1	0.1	0.1	0.1		t	1.5	1.6
trans-p-Mentha-2,8-dien-1-ol	1119	-										0.04
α-Campholenal	1122	1125																																												-	-	0.2
cis-Menth-2-en-1-ol	1124	-												0.3	0.2					0.4	1.2							1.1										–	–							t	0.2	0.2
allo-Ocimene	1128	-
cis-Limonene oxide	1132	1134																																												-	t	t
Nopinone	1135	1137																																												t	0.1	-
trans-Pinocarveol	1135	-																																												t	0.3	0.1
trans-p-Menth-2-en-1-ol	1136	-																		0.4	0.1																	0.6	–
cis-Verbenol	1137	-
(E)-Tagetone	1139	-
trans-Verbenol	1140	-
cis-β-Terpineol	1140	-																							2.1	-															0.2	-	-	t
Camphor	1141	1148.9	2.15608	3.4756	0.431542	2.17857	2.74059		21.31	29.58				19.3	31.6		7.8	0.5			0.6											1.1	-	0.8		4.9		–	–		1	5.4	5.8	0.6		4.9	4.6	0.5
neo-Isopulegol	1144	-
Mentha-1,4,8-triene	1144	-										trace
Camphene hydrate	1145	-															0.4	0.4																				–	–							t	0.5	0.4
Citronellal	1148	-
𝛽-Pinene oxide	1154	-
Isoborneol	1155	-							3.1	3.03																															0.2	0.1	-	-		-	t	-
trans-Pinocamphone	1158	-
trans-β-Terpineol	1159	-												0.4	0.5										3.4	-															0.2	0.2	0.2	0.2
Pinocarvone	1160	-												0.3	0.1		0.3																													0.1	0.1	-
δ-Terpineol	1162	-										0.37																				-	0.2	0.2
Thujyl alcohol	1164	-																							1.7	-
Borneol	1165	1173.17	0.04659	n.d.	0.788034	0.0176199	0.00837812					0.05		—	1.5		1	0.7														-	0.7	-		0.9		–	–		0.6	1.4	0.5	2.9		0.5	4	5.2
Neomenthol	1165	-																							2.2	-
p-Mentha-1,5-dien-8-ol	1166	-
cis-Pinocamphone	1172	-												1.3	—
Terpinen-4-ol	1174	1181.45	22.5784	28.8629	0.31647	19.9949	16.9105					1.88		6.6	5.3		0.7	0.5		22.7	20.4		21.01		-	29.4		32.9		trace		17.3	20.2	16		3.5		0	2.2		-	1.3	1.1	0.8		0.5	0.9	0.5
p-Methyl acetophenone	1179	-
p-Cymen-8-ol	1179	-															0.5				0.1		0.32															–	–
2-Nonen-4-yn-1-ol	1184	-												1.8	2.4
α-Terpineol	1186	1195.7	0.994972	1.52091	0.21896	1.11498	0.680316		1.09	3.08		1.42		5.5	1		1.1	2.8		1.3	3.7		1.26					2.2		trace		2.3	2	3.9		+		1.5	–		2.4	5.6	8.1	0.8		1.2	4.4	1
trans-p-Mentha-1(7),8-dien-2-ol	1187	-
Butyl hexanoate	1191	-																0.7
Myrtenol	1194	-																																				1.1	–							0.1	0.2	-
Myrtenal	1195	-												0.5	0.2		0.7																								0.4	0.2	-	0.1
Estragole	1195	-										0.15
cis-Piperitol	1195	-										0.05
m-Anisaldehyde	1195	-
trans-4-Caranone	1196	-
Decanal	1201	-																												0.1
Verbenone	1204	1204																																												-	-	-
cis-5-Octenyl acetate	1206	-																												0.1
trans-Piperitol	1207	-																		0.2	0.4											0.3	-	0.3
Octyl acetate	1210	-																												2
trans-Carveol	1215	-										0.06		—	0.2																															-	-	-
β-Cyclocitral	1217	-
endo-Fenchyl acetate	1218	1219.24	n.d.	n.d.	72.2348	n.d.	n.d.			1.59							0.3	0.2														-	9.2	-				–	–		0.2	2.7	0.9	37.6		-	29.2	45.2
Benzyl acetone	1218	-
Citronellol	1223	-
2-Propylphenol	1224	-										0.13
cis-Carveol	1226	-												—	0.2																															-	-	-
exo-Fenchyl acetate	1229	-																																		4.5		–	–
Thymol, methyl ether	1232	1229.45	n.d.	n.d.	2.1584	n.d.	n.d.																															–	–
3-Phenyl-2-butanone	1232	-
Isobornyl formate	1235	-																																												-	0.1	t
Methyl thymol	1235	-																																												-	0.3	0.7
Neral	1235	-																																							0.2	0.4	t	-		-	-	-
Hexyl 2-methyl butyrate	1237	-																0.3
Cumin aldehyde	1238	-
Carvone	1239	-																																												-	0.1	0.3
Carvacrol methyl ether	1241	-																																				–	–
4-Phenyl-2-butanol	1243	-
4-Methylphenyl acetone	1244	-												0.2	—
Cuminaldehyde	1247	-												0.3	1.2		0.1				0.2
Chavicol	1247	-										1.34
Geraniol	1249	-										0.09					0.1													0.1											0.5	0.1	-	0.2		-	-	-
Piperitone	1249	-																																							-	0.4	0.3	-
trans-Sabinene hydro acetate	1253	-
Linalyl acetate	1254	-																																												-	-	0.1
(E)-2-Decenal	1260	-															0.1
Cyclodecane	1261	-
Geranial	1264	-																																							0.3	0.6	-	t		-	-	0.1
(E)-Cinnamaldehyde	1267	-
Isothujyl acetate	1267	-																																												-	-	0.1
α-Citral	1270	-																												0.1
p-Mentha-1,8-dien-3-one	1272	-
trans-Decalone	1273	-												—	0.2
neo-Isopulegyl acetate	1274	-																																												-	t	0.1
Phellandral	1277	-												—	0.2
α-Terpinen-7-al	1283	-																							40.5	-
Isobornyl acetate	1283	-																																												0.8	0.5	0.7
Isopulegyl acetate	1283	-																					0.16
Bornyl acetate	1284	-	n.d.	n.d.	0.317869	n.d.	n.d.					1.04					0.6	1.5			0.5											0.1	1.3	0.1		0.6		–	0.3		1.9	1.1	0.5	1.9
Safrole	1285	-																0.4
Thymol	1289	-												0.5	0.4								0.03
p-Cymene-7-ol	1289	-																					0.08
2-Undecanone	1293	-
4-tert-Butyl phenol	1298	-												—	0.1
Carvacrol	1298	-																					0.71
(Z)-Methyl cinnamate	1299	-															2.5																					–	–		0.3	0.2	0.1	-
Tridecane	1300	-										0.05
Nonanol acetate	1309	-																												trace
δ-Terpinyl acetate	1316	-																														-	-	0.1
Methyl geranate	1322	-
Bicycloelemene	1328	-
Linalyl propanoate	1334	-
Indan-5-ol	1335	-
δ-Elemene	1335	-																																				–	–
trans-Carvyl acetate	1339	-
α-Cubebene	1345	-															0.1																					–	tr.		-	-	-	0.1
7-epi-Silphiperfol-5-ene	1345	-
Silphinene	1345	-
α-Terpinyl acetate	1346	-																														-	-	2.9				–	–		-	0.1	-	1		-	0.7	1.3
4-Allypheneol acetate	1350	-										12.5
Citronellyl acetate	1350	-										0.31
Eugenol	1356	-										0.16																		3.1
Neryl acetate	1359	-
cis-Carvyl acetate	1365	-										0.07
Cerulignol	1366	-																												0.2
Cyclosativene	1369	-																			tr
Carvacryl acetate	1370	-										0.04
α-Ylangene	1373	-
Isoledene	1374	-
α-Copaene	1374	1375.42	0.0805281	0.1971	n.d.	n.d.	0.199517					0.12					0.2				tr									0.1								–	–							0.2	-	0.1
(Z)-Allyl cinnamate	1374	-																																							0.9	2	1	0.2
(E)-Methyl cinnamate	1376	-															12.9				0.2																	–	–		12.3	3.3	2.9	-		2	1	-
Butyl benzoate	1376	-
Geranyl acetate	1379	-										1.59		0.1	—															0.2											-	0.1	-	t		-	-	-
β-Patchoulene	1379	-																																							7.3	7.5	4.2	1.3
Daucene	1380	-																			0.2																									3.3	0.4	0.4
Hexyl hexanoate	1382	-																0.5
β-Bourbonene	1387	-																																				–	tr.
β-Cubebene	1387	-										0.05																													0.1	-	t	-
α-Duprezianene	1387	-
β-Elemene	1389	1388.83	n.d.	n.d.	0.18113	n.d.	n.d.					2.88									tr									0.6		-	-	0.5							-	0.1	t	0.1		-	0.1	0.1
3-Dodecanone	1389	-
Phenylpropanol, α-methyl acetate	1398	-																			0.1
Tetradecane	1400	-										0.1						0.1
Methyl eugenol	1403	-										1.05																		0.1		-	-	0.4
Decyl acetate	1407	-																												2.4
(Z)-Caryophyllene	1408	-							4																																					1.1	0.1	0.1
α-Gurjunene	1409	-										0.08																													2.2	0.8	0.5	0.3
α-Thujaplicin	1410	-
α-Cedrene	1410	-
α-Santalene	1416	-
(E)-Caryophyllene	1417	1418.9	0.130161	0.205574	0.828678	n.d.	0.0398928					1.83					0.3	7.2		1.6	1.8				-	2.2		2.5		0.8		2.7	3.6	4.6				3.7	1.1		4	0.5	0.3	0.2
β-Cedrene	1419	-																																				–	–
β-Duprezianene	1421	-
2,5-Dimethoxy-p-cymene	1424	-																																												-	t	0.2
Widdrene	1432	-
α-Bergamotene	1432	1432.49	0.375737	0.216998	0.279336	0.161996	0.417468														0.1									0.2		0.1	0.1	0.2												0.2	-	-
β-Gurjunene	1432	-																																				–	–		0.2	0.2	0.4	0.1
γ -Elemene	1434	-										0.06
α-Guaiene	1437	-
Aromadendrene	1439	-
6,9-Guaiadiene	1442	-
(Z)-β-Farnesene	1443	-																																				–	–		1.2	-	0.7	0.2
(E)-Cinnamyl acetate	1443	-																																							-	0.1	-	-
Isoeugenol	1448	-																												0.3
Amorpha-4,11-diene	1449	-
α-Neoclovene	1452	-
α-Humulene	1452	1454.25	n.d.	n.d.	0.351837	n.d.	n.d.					trace		0.8	2.1					0.2	0.3									0.2		0.1	0.3	0.4		6		9.7	1.5		0.6	0.1	0.1	0.1
trans-β-Farnesene	1454	-										1.05					0.1													1.7		-	0.1	-				–	–							0.8	t	t
α-Patchoulene	1454	-																																							-	-	-	0.3
Alloaromadendrene	1455	-										0.16					0.1																								0.2	0.1	0.1	-
β-Santalene	1457	-										0.11
3,7-Guaidiene	1460	-
cis-Cadina-1(6),4-diene	1461	-
Linalyl isovalerate	1464	-												3	3.3
9-epi-β-Caryophyllene	1464	-																												0.1																-	0.3	0.5
(E)-Ethyl cinnamate	1465	-																																							-	0.9	-	-
Selina-4(15),7(11)-diene	1470	-
4,5-di-epi-Aristolochene	1471	1468.77	n.d.	n.d.	0.608446	n.d.	n.d.
β-Cadinene	1473	-															0.2
γ-Gurjunene	1475	-																																				–	–
β-Chamigrene	1476	-																			tr
γ-Muurolene	1478	-																																				–	–
ar-Curcumene	1479	-										0.07																													0.2	0.4	0.3	0.1
Germacrene D	1480	1487.95	0.147222	n.d.	0.225475	n.d.	0.231668					1.21																		1.5								–	–		-	-	-	0.1
γ-Himachalene	1481	-
α-Amorphene	1483	-
cis,trans-α-Farnesene	1484	-										5.25																		0.3
(E)-β-Ionone	1487	-															0.2
Aristolochene	1487	1490.96	n.d.	n.d.	0.176799	n.d.	n.d.
Phenyl ethyl-2-methyl butyrate	1488	-
epi-Bicyclosesquiphellandrene	1489	-
β-Selinene	1489	1495.07	n.d.	n.d.	0.379377	n.d.	n.d.					0.83						1.1			0.1																	0.5	3.2
δ-Selinene	1492	-
cis-β-Guaiene	1492	-
α-Zingiberene	1493	-
Epicubebol	1493	-															0.3																					tr.	tr.
Valencene	1496	-																																												-	0.4	0.7
Viridiflorene	1496	-												0.4	—
α-Selinene	1498	-										0.99		0.3	—			2.2																				tr.	1.7
α-Muurolene	1500	-																																				–	–		-	0.6	-	-
Bicyclogermacrene	1500	-
Pentadecane	1500	-										0.74																													0.2	0.2	0.7	0.2		0.1	-	-
Epizonarene	1501	-
γ-Patchoulene	1502	-
β-Dihydro agarofuran	1503	1503.3	n.d.	n.d.	0.178793	n.d.	n.d.										0.6				0.1
β-Bisabolene	1505	1507.69	n.d.	n.d.	0	n.d.	0.0271127					6.18									tr											-	0.1	0.3							-	-	-	0.9		0.6	0.1	0.2
(E,E)-α-Farnesene	1505	-															0.2	1.6			tr									64.3											0.3	-	-	-
cis,α-Bisabolene	1506	-										0.98
Germacrene A	1508	-																							3.2	-
α-Bulnesene	1509	-																0.5																				–	–
γ-Cadinene	1513	1511.26	n.d.	n.d.	0.191288	n.d.	n.d.							0.6	0.2					0.2	0.1											-	0.5	0.9				tr.	–		0.5	0.8	0.3	-
Cubebol	1514	-															0.3																					–	–
endo-1-Bourbonanol	1518	-
β-Sesquiphellandrene	1521	-
Eugenol acetate	1521	-
7-epi-α-Selinene	1520	1517.31	n.d.	n.d.	0.423345	n.d.	n.d.					0.21						4.9
Aceteugenol	1520	-										1.54																		3.2
trans-Calamenene	1521	1519.78	n.d.	n.d.	0.26919	n.d.	n.d.
δ-Cadinene	1522	-												0.1	0.1																	-	-	1.2				tr.	–		0.2	0.2	0.3	0.2
β-Sesquiphellanderene	1524	-										4.22
cis-Calamenene	1528	-															1.3			0.2	0.1
trans-γ-Bisabolene	1529	-										3.05
Cadina-1,4-diene	1530	-															0.1
(Z)-Nerolidol	1531	-										0.08		2.8	3.4		0.6	0.3		0.5	0.5											0.4	0.3	0.9				0.1	–
γ-Cuprenene	1532	-
α-Cadinene	1537	-
cis-Sesquisabinene hydrate	1542	-																																												-	0.1	t
α-Calacorene	1544	-																														-	-	0.1
Selina-3,7(11)-diene	1545	-
Hedycaryol	1546	-
α-Agarofuran	1548	-
Elemol	1548	-																			0.4											-	0.2	0.4												-	0.3	0.3
(E)-Allyl cinnamate	1548	-																																							-	0.1	0.1	0.4
trans-Dauca-4(11)-7-diene	1556	-
Sesquirosefuran	1557	-																												1.9
Guaia-3,9-dienee	1558	-
Germacrene B	1559	-								1.42		0.22									tr
(E)-Nerolidol	1561	-																												2.9											0.9	0.8	0.1	t		0.6	0.1	0.2
Maaliol	1566	-
Caryolan-8-ol	1571	-
α-Cedrene epoxide	1574	-
Germacren D-4-ol	1574	-																												0.2								–	–
Selin-4,7(11)-diene	1576	-										0.77
Spathulenol	1577	1579.4	n.d.	n.d.	0.271022	n.d.	n.d.																							0.5		-	-	0.2							-	0.1	-	-
Himachalene epoxide	1578	-
Caryophyllene oxide	1582	-							1.37					2.2	4			0.8		1.5	0.6				2.8	1.4		2.9		0.4		1.8	0.6	1.2				3	tr.		2.5	0.5	0.1	0.1
Globulol	1590	-
Humulene epoxide I	1591	-																																							8.7	10.6	6.5	2
Viridiflorol	1592	-																																				–	–
Carotol	1594	-												0.1	—																															6.1	1.7	1.5
Rosifoliol	1600	-
α-Cedrol	1600	-
Guaiol	1600	-																																				–	–							-	0.1	0.3
Hexadecane	1600	-																																							0.2	0.1	-	t
β-Oplopenone	1607	-
Humulene epoxide II	1608	-															0.2				0.1																	4.4	–		0.1	-	t	0.1
β-Atantol	1608	-
1,10-di-epi-cubenol	1618	-
Eudesmol <10-epiγ->	1622	-
Silphiperfol-6-en-5-one	1624	-
Dillapiole	1624	-																0.5
1-epi-Cubenol	1627	-															0.2																								-	0.2	0.1	-
Terpinyl pentanoate	1626	-												—	0.1
γ-Eudesmol	1630	1619.61	n.d.	n.d.	0.197117	n.d.	n.d.		1.21	2.86							0.2			0.5	0.5											0.2	0.2	0.8							0.2	-	0.1	-		-	0.6	0.6
Aromadendrene epoxide	1630	-
(E)-Sesquilavandulol	1631	-																																												0.1	0.2	-
Zingiberenol	1635	-
t-Cadinol	1638	-										0.28
epi-α-Muurolol	1639	-
Daucol	1641	-																																												-	0.5	0.2
α-Muurolol	1644	-												0.3	0.5		tr
Cubenol	1645	-															0.4
t-Muurolol	1648	-										1.18																													-	0.2	-	0.3
β-Eudesmol	1649	-															0.1			0.2	0.9											0.2	0.3	0.1												-	0.2	0.1
α-Eudesmol	1652	-							1.81	2.88							0.5			0.4												0.3	0.5	0.1							0.1	-	-	-		-	0.1	0.2
Cadinol	1656	-												4.6	tr															0.8								–	–		0.1	-	-	0.2
α-Selin-11-en-4- α-ol	1658	-																																												-	-	1
7-epi-α-Eudesmol	1662	-																																												1.8	t	0.7
5-epi-Intermedeol	1663	-
(E)-Amyl cinnamaldehyde	1667	-
Bulnesol	1670	-																																				–	–		3.6	-	-	-		-	-	0.2
𝛼-Santalol	1674	-
Mustakone	1674	-
β-Bisabolol	1674	-																																							-	4.4	2.8	-
8-Cedren-13-ol	1675	-
β-Santalol	1680	-										0.21
epi-α-Bisabolol	1683	-																																												0.1	0.1	-
α-Bisabolol	1685	-												2.8	2.8																										0.2	-	0.2	0.1
1-Heptadecene	1691	-
Z,Z-Farnesol	1698	-
Heptadecane	1700	-
Juniper camphor	1700	-
14-Hydroxy-4,5,dihydro-caryophyllene	1700	-
trans,cis-Farnesol	1714	-
Cryptomerione	1716	-
(Z,E)-Farnesol	1722	-																																							0.5	0.2	0.2	-
Longifolol <iso->	1728	-																																				–	–
Cedr-8(15)-en-9-α-ol, acetate	1731	-
β-Maaliene	1732	-
Zerumbone	1732	-										0.12																								44.8
trans,trans-Farnesal	1740	-																												0.5
(E,E)-Farnesol	1742	-																																							0.1	0.1	0.2	0.1		-	0.2	-
Benzyl benzoate	1759	-																																							1.3	-	-	-
cis-9-Hexadecenal	1803	-																												0.2
Nootkatone	1806	-
(E,E)-farnesyl acetate	1845	-																												3.6
(Z,E)-Farnesyl acetate	1846	-
Vulgarol B	1869	-
1-Nonadecene	1888	-
Phytol	1942	-
Hexadecanoic acid	1959	-
Palmitic acid	1977	-												1.4	—						0.5
8,9-Dehydro-9-formyl- cycloisolongifolene	2082	-
Heneicosane	2100	-																			0.2
Stearic acid	2168	-																			0.1
Docosane	2200	-																			tr
Tricosane	2300	-																			0.4
Tetracosane	2400	-
Pentacosane	2500	-																			tr
[truncated: 68 more columns]

## Sheet: EO yield
%(v/w)	A. uraiensis	A. officinarum	A. speciosa	A. nantoensis	A. rafflesiana	A. nigra	A. guilinensis	A. kwangsiensis	A. polyantha	A. pinnanensis	A. mutica	A. macroura	A. napoensis	A. strobiliformis	A. blephrocalyx
	Taiwan	Taiwan	Taiwan	Taiwan	Malaysia	India	China	Vietnam	Vietnam	Vietnam	Vietnam	Vietnam	Vietnam	Vietnam
	This study	Lin 2016	Ho 2010	Kumar 2020	Jusoh 2013	Ghosh 2014	Chen 2016	Nhan 2021	Huong 2015	Huong 2017	Huong 2016	Huong 2017	Huong 2018	Hung 2018
leaf	0.24		0.14	0.11	0.03	0.23	0.06	0.16	0.21	0.41	0.12	0.21	0.21	0.18	0.15
flower	0.62					0.06						0.3
root	0.05								0.25	0.15	0.15	0.24	0.25
stems	0.16				0.01		0.03	0.11	0.15	0.11	0.14	0.15	0.17	0.13	0.11
rhizome	0.37	0.14		0.2	0.05	0.18		0.21						0.2	0.15
